# Supplementary material for: Action-Based Encoding Improves Instruction Following in Children and Adolescents
Source: Behav Sci (Basel). 2026 Jun 16;16(6):1008. doi: 10.3390/bs16061008 (PMC13295551; doi:10.3390/bs16061008)
Supplement: Supplementary file 1 [file behavsci-16-01008-s001.zip]

Archive with 1 entries (1 files):
- behavsci-4266696-supplementary.pdf
